# Supplementary material for: Transmissibility and pathogenicity of the emerging meningococcal serogroup W sequence type-11 complex South American strain: a mathematical modeling study
Source: BMC Med. 2020 Apr 22;18:109. doi: 10.1186/s12916-020-01552-7 (PMC7175556; doi:10.1186/s12916-020-01552-7)
Supplement: Supplementary file 2 — Additional file 2. Age-stratified annual case counts of MenW:cc11/SA and of non-MenW:cc11 in England and in France. [file 12916_2020_1552_MOESM2_ESM.xlsx]

## Sheet: England
epiyear	agecat	is_MenW_cc11_SA	n
2010/2011	<1	FALSE	3
2010/2011	<1	TRUE	0
2010/2011	1–4	FALSE	4
2010/2011	1–4	TRUE	3
2010/2011	5–14	FALSE	1
2010/2011	5–14	TRUE	0
2010/2011	15-19	FALSE	1
2010/2011	15-19	TRUE	2
2010/2011	20-24	FALSE	3
2010/2011	20-24	TRUE	0
2010/2011	25-49	FALSE	1
2010/2011	25-49	TRUE	0
2010/2011	50-64	FALSE	4
2010/2011	50-64	TRUE	4
2010/2011	65+	FALSE	7
2010/2011	65+	TRUE	3
2011/2012	<1	FALSE	3
2011/2012	<1	TRUE	0
2011/2012	1–4	FALSE	5
2011/2012	1–4	TRUE	2
2011/2012	5–14	FALSE	0
2011/2012	5–14	TRUE	1
2011/2012	15-19	FALSE	0
2011/2012	15-19	TRUE	2
2011/2012	20-24	FALSE	0
2011/2012	20-24	TRUE	0
2011/2012	25-49	FALSE	2
2011/2012	25-49	TRUE	2
2011/2012	50-64	FALSE	0
2011/2012	50-64	TRUE	3
2011/2012	65+	FALSE	3
2011/2012	65+	TRUE	7
2012/2013	<1	FALSE	2
2012/2013	<1	TRUE	2
2012/2013	1–4	FALSE	3
2012/2013	1–4	TRUE	2
2012/2013	5–14	FALSE	0
2012/2013	5–14	TRUE	2
2012/2013	15-19	FALSE	3
2012/2013	15-19	TRUE	7
2012/2013	20-24	FALSE	0
2012/2013	20-24	TRUE	2
2012/2013	25-49	FALSE	0
2012/2013	25-49	TRUE	3
2012/2013	50-64	FALSE	3
2012/2013	50-64	TRUE	9
2012/2013	65+	FALSE	10
2012/2013	65+	TRUE	7
2013/2014	<1	FALSE	4
2013/2014	<1	TRUE	8
2013/2014	1–4	FALSE	3
2013/2014	1–4	TRUE	2
2013/2014	5–14	FALSE	1
2013/2014	5–14	TRUE	1
2013/2014	15-19	FALSE	4
2013/2014	15-19	TRUE	9
2013/2014	20-24	FALSE	1
2013/2014	20-24	TRUE	8
2013/2014	25-49	FALSE	3
2013/2014	25-49	TRUE	13
2013/2014	50-64	FALSE	0
2013/2014	50-64	TRUE	6
2013/2014	65+	FALSE	4
2013/2014	65+	TRUE	27
2014/2015	<1	FALSE	11
2014/2015	<1	TRUE	10
2014/2015	1–4	FALSE	10
2014/2015	1–4	TRUE	8
2014/2015	5–14	FALSE	1
2014/2015	5–14	TRUE	3
2014/2015	15-19	FALSE	7
2014/2015	15-19	TRUE	17
2014/2015	20-24	FALSE	2
2014/2015	20-24	TRUE	4
2014/2015	25-49	FALSE	1
2014/2015	25-49	TRUE	12
2014/2015	50-64	FALSE	3
2014/2015	50-64	TRUE	22
2014/2015	65+	FALSE	5
2014/2015	65+	TRUE	61

## Sheet: France
epiyear	agecat	is_MenW_cc11_SA	n
2012/2013	0-14	TRUE	5
2013/2014	0-14	TRUE	0
2014/2015	0-14	TRUE	4
2015/2016	0-14	TRUE	5
2016/2017	0-14	TRUE	7
2017/2018	0-14	TRUE	11
2018/2019	0-14	TRUE	8
2012/2013	15-24	TRUE	1
2013/2014	15-24	TRUE	1
2014/2015	15-24	TRUE	2
2015/2016	15-24	TRUE	8
2016/2017	15-24	TRUE	13
2017/2018	15-24	TRUE	12
2018/2019	15-24	TRUE	6
2012/2013	25-59	TRUE	3
2013/2014	25-59	TRUE	4
2014/2015	25-59	TRUE	6
2015/2016	25-59	TRUE	9
2016/2017	25-59	TRUE	12
2017/2018	25-59	TRUE	16
2018/2019	25-59	TRUE	15
2012/2013	60+	TRUE	0
2013/2014	60+	TRUE	1
2014/2015	60+	TRUE	5
2015/2016	60+	TRUE	9
2016/2017	60+	TRUE	16
2017/2018	60+	TRUE	17
2018/2019	60+	TRUE	17
